# Supplementary material for: In Vivo Analysis of Disease-Associated Point Mutations Unveils Profound Differences in mRNA Splicing of Peripherin-2 in Rod and Cone Photoreceptors
Source: PLoS Genet. 2016 Jan 21;12(1):e1005811. doi: 10.1371/journal.pgen.1005811 (PMC4722987; doi:10.1371/journal.pgen.1005811)
Supplement: S1 Table — For splice analysis using ASSEDA prediction software, 40 bp flanking the respective mutation were used. All changes for single splice elements or donor and acceptor sites are shown as fold changes to the WT. For NNSplice based prediction, single scores are given for the WT PRPH2 and changes to this score for the mutants are highlighted in blue. ↑ or ↓, increase or decrease of the score for a given recognition sequence or for a donor and acceptor site, respectively. The numbers next to these symbols represent the fold change to the WT. AS, splice acceptor site, DS, splice donor site, n.c., no change. The position of the respective splice acceptor or donor site (AG and GT, respectively) within the given DNA-sequence is shown in red. SF2/ASF, SC35, SRp40 und SRp55, serine/arginine (SR)-rich proteins belonging to the exonic splice enhancer (ESE). hnRNPA1, proteins belonging to the exonic splice silencer (ESS). Both, abolition of the consensus sequence of ESEs or generation of a novel recognition sequence for ESS, might lead to exon skipping or intron retention. (XLSX) [file pgen.1005811.s007.xlsx]

## Sheet: Tabelle1
		ASSEDA (fold change to WT)									NNSplice Score
	Mutation	Donor	Acceptor	Donorgenom	Acceptorgenom	SC35	SRp40	SRp55	SF2_ASF	hnRNPA1	Donor	Acceptor
		-	-	-	-	-	-	-	-	-	0.98	0.63
	WT
		n.c.	­ (3.9x)	n.c.	­ 1.5x	n.c.	n.c.	n.c.	n.c.	n.c.	n.c.	n.c.
	R195L		AATCAAGA		AATCAAGA
		n.c.	n.c.	n.c.	n.c.	n.c.	2.8x ¯	­ 3.4x	­ 17.5x	5.9x ¯	n.c.	0.74
	K197E
		­ (2.2x)	n.c.	n.c.	n.c.	n.c.	n.c.	­ 1.5x	n.c.	­ 5.8x	n.c.	n.c.
	S198R	AATCAAGA						­ 3.7x
		¯ (5.4x)	n.c.	n.c.	n.c.	n.c.	1.4 ¯	7.3x ¯	n.c.	n.c.	n.c.	0.61
	V200E	GCAACGTG					­ 12.6x	5.0x ¯
		n.c.	¯ (1.4x)	n.c.	n.c.	3.4 ¯	2.9 ¯	3.3x ¯	­ 1.3x	n.c.	n.c.	n.c.
	G208D		CTTTCAGC				­ 27.0x	2.3x ¯
	V209I	n.c.	­ (1.5x)	n.c.	­ (1.5x)	3.2 ¯	n.c.	4.3x ¯	n.c.	n.c.	n.c.	n.c.
			ATCCTAGC		ATCCTAGC
			1.4x ¯
			CTTTCAGC
	P210S	n.c.	n.c.	n.c.	­ 1.4x	n.c.	n.c.	n.c.	n.c.	n.c.	n.c.	n.c.
					CTTTCAGC
					­ 1.4x
					ATCCTAGC
	P210R	n.c.	¯ 4.1x	n.c.	¯ 2.5x	­ 2.2x	n.c.	n.c.	n.c.	n.c.	n.c.	n.c.
			CTTTCAGC		CTTTCAGC
			¯ 2.1x		¯ 1.7x
			ATCCTAGC		ATCCTAGC
	P210L	n.c.	n.c.	n.c.	­ 1.4x	n.c.	n.c.	n.c.	n.c.	n.c.	n.c.	n.c.
					CTTTCAGC							Novel AS
					­ 1.5x							CTTTCAGCT
					ATCCTAGC							Score = 0.41
	F211L	n.c.	¯ 18.7x	n.c.	¯ 2.5x	n.c.	n.c.	n.c.	n.c.	n.c.	n.c.	n.c.
			CTTTCAGC		CTTTCAGC
			¯ 2.3x		¯ 1.7x
			ATCCTAGC		ATCCTAGC
		n.c.	¯ 22.8x	n.c.	¯ 2.5x	­ 7.8x	n.c.	n.c.	n.c.	n.c.	n.c.	n.c.
	S212G		CTTTCAGC		CTTTCAGC
		n.c.	¯ 22.8x	n.c.	¯ 2.5x	22.7 ¯	n.c.	n.c.	n.c.	n.c.	n.c.	n.c.
	S212T		CTTTCAGC		CTTTCAGC
			­ 2.2x		­ 2.2x
			ATCCTAGC		ATCCTAGC
	C213R	n.c.	¯ 1.9x	n.c.	¯ 2.0x	­ 1.4x	n.c.	­ 3.1x	n.c.	n.c.	n.c.	n.c.
			CTTTCAGC		CTTTCAGC
			¯ 1.3x		¯ 1.7x
			ATCCTAGC		ATCCTAGC
		n.c.	n.c.	n.c.	n.c.	n.c.	1.5 ¯	n.c.	n.c.	n.c.	n.c.	n.c.
	C213Y
		n.c.	­ 3.1x	n.c.	­ 2.8x	22.7 ¯	n.c.	n.c.	n.c.	n.c.	n.c.	n.c.
	C214S		ATCCTAGC		ATCCTAGC
		n.c.	¯ 1.3x	n.c.	¯ 1.3x	3.2 ¯	n.c.	n.c.	n.c.	n.c.	n.c.	n.c.
	C214Y		ATCCTAGC		ATCCTAGC
		n.c.	­ 1.5x	n.c.	­ 1.8 x	n.c.	n.c.	n.c.	n.c.	n.c.	n.c.	n.c.
	P216S		ATCCTAGC		ATCCTAGC
		n.c.	¯ 5.7x	n.c.	¯ 2.0x	n.c.	­ 3.6x	n.c.	n.c.	n.c.	n.c.	n.c.
	P216A		ATCCTAGC		ATCCTAGC
		n.c.	n.c.	n.c.	n.c.	n.c.	n.c.	n.c.	n.c.	n.c.	n.c.	n.c.
	P216L
	P219R	n.c.	¯ 2.4x	n.c.	n.c.	­ 16.5x	1.7 ¯	n.c.	n.c.	n.c.	n.c.	n.c.
			CATCCAGT
			¯ 1.9x
			GTATCAGA
	R220W	n.c.	¯ 1.3x	n.c.	n.c.	n.c.	41.0x ¯	3.3x ¯	n.c.	n.c.	n.c.	n.c.
			CATCCAGT
			¯ 1.1x
			GTATCAGA
	R220Q	n.c.	¯ 1.5x	n.c.	n.c.	­ 3.9x	14.8x ¯	7.3x ¯	1.4x ¯	n.c.	n.c.	n.c.
			CATCCAGT
			­ 9.0x									Novel AS
			GCCACGGC									GCCACAGGC
			(G>A)									Score = 0.68
		­ (10.3x)	¯ 11.8x	­ (4.2x)	n.c.	n.c.	1.7x ¯	n.c.	n.c.	­ 45.6x	n.c.	n.c.
	Q226E	TCCAGTATC	GTATCAGA	TCCAGTATC
		n.c.	­ 1.4x	n.c.	n.c.	2.5 ¯	n.c.	n.c.	n.c.	n.c.	n.c.	n.c.
	N244H		GCTGCAGG
		¯ 2.2x	¯ 2.0x	¯ 2.0x	n.c.	5.8 ¯	n.c.	n.c.	n.c.	n.c.	n.c.	n.c.
	N244K	AACCTGTG	GCTGCAGG	AACCTGTG		­ 3.0x
	(AAC>AAG)
		n.c.	¯ 1.7x	n.c.	n.c.	2.4 ¯	­ 7.9x	n.c.	n.c.	14.1x¯	n.c.	n.c.
	N244K		GCTGCAGG
	(AAC>AAA)
	W246R	­ 3.0x	n.c.	­ 3.0x	n.c.	1.3x ¯	n.c.	­ 3.3x	­ 2.7x	n.c.	n.c.	n.c.
		TGTGGGTG		TGTGGGTG				3.3x ¯			Novel DS
		¯ 28.3x		¯ 4.5x							TGTGGGTG
		AACCTGTG		AACCTGTG							Score = 0.41
	G249S		n.c.	n.c.	n.c.	7.8x ¯	n.c.	­ 3.3x	n.c.	­ 3.7x	n.c.	n.c.
		¯ 1.3x				2.5 ¯		7.8x ¯			Novel DS
		TGTGGGTG									TGTGGGTG
											Score = 0.65
		n.c.	n.c.	n.c.	n.c.	­ 4.6x	2.2x ¯	2.0x ¯	2.3x ¯	n.c.	n.c.	n.c.
	G266D
		n.c.	n.c.	n.c.	n.c.	3.1x ¯	n.c.	n.c.	2.3x ¯	n.c.	n.c.	n.c.
	V268I
